# Supplementary material for: Human pandemic K27-ST392 CTX-M-15 extended-spectrum β-lactamase-positive Klebsiella pneumoniae: A one health clone threatening companion animals
Source: One Health. 2022 Jul 3;15:100414. doi: 10.1016/j.onehlt.2022.100414 (PMC9582550; doi:10.1016/j.onehlt.2022.100414)
Supplement: Supplementary Table S1 — SNP-based matrix of Klebsiella pneumoniae ST392 genomes. [file mmc1.xlsx]

## Sheet: Kp_ST392_metadata
RefSeq accession	Strain	K_locus	O_locus	wzi_locus	ICEKp_locus	Country	Year	Source	Isolation source	IncF_RST	aac(3)-IIa	aac(3)-IId	aac(3)-IVa	aac(6')-29a	aac(6')-Ib-cr	aac(6')-Ib	aadA16	aadA2	ant(2'')-Ia	aph(3'')-Ib	aph(3')-Ia	aph(3')-VI	aph(3')-XV	aph(4)-Ia	aph(6)-Id	armA	blaCARB-2	blaCMY-2	blaCTX-M-15	blaIMP-23	blaIMP-8	blaKPC-2	blaKPC-3	blaNDM-1	blaOXA-1	blaOXA-48	blaOXA-9	blaSCO-1	blaSHV-11	blaSHV-12	blaSHV-2	blaTEM-122	blaTEM-1A	blaTEM-1B	blaTEM-1C	blaTEM-1D	blaVIM-1	catA1	catA2
GCF_022568215.1	LCKp01/ONE207	KL27	O4	wzi187	-	Brazil	2018	Companion animal		[K7:A-:B-]	100.00	-	-	-	100.00	-	-	-	-	100.00	-	-	-	-	100.00	-	-	-	100.00	-	-	-	-	-	100.00	-	-	-	100.00	-	-	-	-	100.00	-	-	-	-	-
GCF_000567745.1	MGH 35	KL27	O4	wzi187	-	NI	NI	NI	Bile (fluid)	[K12:A-:B-]	100.00	-	-	-	100.00	-	-	-	-	100.00	-	-	-	-	100.00	-	-	-	100.00	-	-	-	-	-	100.00	-	-	-	100.00	-	-	-	-	100.00	-	-	-	-	-
GCF_000785005.1	KPNIH31	KL27	O4	wzi187	-	USA	2013	Human	Urine	[K7:A-:B-]	-	-	-	-	100.00	100.00	-	-	-	-	-	-	-	-	-	-	-	-	100.00	-	-	100.00	-	-	100.00	-	-	-	100.00	-	-	-	-	-	-	-	-	-	-
GCF_000807515.1	6234	KL107	O4	wzi187	-	Colombia	2012	Human	Bodily fluid	[K7:A-:B-]	100.00	-	-	100.00	100.00	-	-	97.92	-	100.00	-	100.00	-	-	100.00	-	100.00	-	100.00	-	-	-	-	100.00	100.00	-	-	-	100.00	-	-	-	-	100.00	-	-	-	-	-
GCF_001033525.1	MGH89	KL27	O4	wzi187	-	NI	2014	Human	NI	[K12:A-:B-]	100.00	-	-	-	100.00	-	-	-	-	100.00	-	-	-	-	100.00	-	-	-	100.00	-	-	-	-	-	100.00	-	-	-	100.00	-	-	-	-	100.00	-	-	-	-	-
GCF_001952875.1	CN1	KL27	O4	wzi187	-	USA	NI	Human	NI	[K7:A-:B-]	100.00	-	-	-	100.00	100.00	-	-	-	-	-	-	-	-	-	-	-	-	100.00	-	-	100.00	-	-	100.00	-	-	-	100.00	-	-	-	-	-	-	-	-	-	-
GCF_002099165.1	CCBH24080	KL27	O4	wzi187	-	Brazil	2016	Human	Urine	[K7:A-:B-]	100.00	-	-	-	100.00	-	-	-	-	100.00	-	-	-	-	100.00	-	-	-	100.00	-	-	100.00	-	-	100.00	-	-	-	100.00	-	-	-	-	100.00	-	-	-	-	-
GCF_002108395.1	ARPG-489	KL27	O4	wzi187	-	Philipines	2013	Human	Endotracheal aspirate	[K7:A-:B-]	-	-	-	-	100.00	-	-	-	-	100.00	-	-	-	-	100.00	-	-	-	100.00	-	-	-	-	-	100.00	-	-	-	-	100.00	-	-	-	100.00	-	-	-	-	-
GCF_002180725.1	39902	KL27	O4	wzi187	-	USA	2013	Human	Blood	[K7:A-:B-]	100.00	-	-	-	.	100.00	-	-	-	91.17	-	-	-	-	100.00	-	-	-	100.00	-	-	-	100.00	-	.	-	100.00	-	100.00	-	-	-	100.00	-	-	-	-	-	-
GCF_002181445.1	44824	KL27	O4	wzi187	-	USA	2013	Human	Blood	[K7:A-:B-]	100.00	-	-	-	.	96.86	-	-	-	-	-	-	-	-	-	-	-	-	100.00	-	-	100.00	-	-	100.00	-	-	-	100.00	-	-	-	-	-	-	-	-	-	-
GCF_002189325.1	C13-E9-15	KL107	O4	wzi187	-	Tunisia	2015	Human	Urine	[K7:A-:B-]	100.00	-	-	-	100.00	-	-	-	-	100.00	-	-	-	-	100.00	-	-	-	100.00	-	-	-	-	-	100.00	-	-	-	100.00	-	-	-	-	100.00	-	-	-	-	-
GCF_003687895.1	1002865	KL27	O4	wzi187	-	Mexico	2017	NI	NI	[K7:A-:B36]	.	-	-	-	100.00	-	-	-	-	100.00	-	-	-	-	100.00	-	-	-	100.00	-	-	-	-	100.00	100.00	-	-	-	100.00	-	-	-	-	100.00	-	-	-	-	-
GCF_004208865.1	CR5	KL27	O4	wzi187	-	United Kingdom	2017	NI	NI	[K7:A-:B-]	100.00	100.00	-	-	100.00	-	-	-	-	100.00	-	-	-	-	100.00	100.00	-	-	100.00	-	-	-	-	100.00	100.00	-	-	-	100.00	-	-	-	-	100.00	-	-	-	-	-
GCF_008704085.1	NR5426	KL27	O4	wzi187	-	USA	2011	Human	Respiratory infection	[K7:A-:B-]	100.00	-	-	-	.	-	-	-	-	100.00	-	-	-	-	100.00	-	-	-	100.00	-	-	-	-	-	.	-	-	-	100.00	-	-	-	-	-	-	-	-	-	-
GCF_008867635.1	20180138	KL27	O4	wzi187	-	Spain	2018	Human	Blood	[K7:A-:B-]	-	-	-	-	100.00	-	-	-	-	-	-	-	-	-	100.00	-	-	-	100.00	100.00	-	-	-	-	100.00	-	-	-	100.00	-	-	-	-	-	100.00	-	-	-	-
GCF_009497735.1	13190	KL27	O4	wzi187	-	China	2013	Human	Cell culture	[F-:A13:B-]	-	100.00	-	-	100.00	-	100.00	97.92	-	-	-	-	100.00	-	-	-	-	-	.	-	-	100.00	-	-	100.00	-	-	-	100.00	100.00	99.77	-	100.00	-	-	-	100.00	-	100.00
GCF_009888005.1	VNMU131	KL27	O4	wzi187	ybt 16; ICEKp12	Ukraine	2016	Human	Wound	[K7:A-:B-]	-	-	-	-	100.00	-	-	-	-	100.00	-	-	-	-	100.00	-	-	-	100.00	-	-	-	-	-	100.00	-	-	-	100.00	-	-	-	-	100.00	-	-	-	-	-
GCF_009888105.1	VNMU086	KL27	O4	wzi187	ybt 16; ICEKp12	Ukraine	2015	Human	Wound	[K7:A-:B-]	-	-	-	-	100.00	-	-	-	100.00	100.00	-	-	-	-	100.00	-	-	-	100.00	-	-	-	-	-	100.00	100.00	-	-	100.00	-	-	-	-	100.00	-	-	-	100.00	-
GCF_009898155.1	ID135_19	KL27	O4	wzi187	-	Brazil	2019	Human	Tracheal aspirate	[K7:A-:B-]	100.00	-	-	-	.	-	-	-	-	100.00	-	100.00	-	-	100.00	-	-	-	100.00	-	-	100.00	-	100.00	100.00	-	100.00	-	100.00	-	-	-	100.00	-	-	-	-	-	-
GCF_009907225.1	4502	KL27	O4	wzi187	-	Nigeria	2015	Human	Wound infection	[K7:A-:B-]	100.00	-	-	-	100.00	-	-	97.92	-	100.00	100.00	-	-	-	100.00	-	-	-	.	-	-	-	-	-	100.00	-	-	-	100.00	-	-	-	-	100.00	-	-	-	-	-
GCF_011030035.1	KPM_15	KL27	O4	wzi187	-	Lebanon	2016	Human	NI	[K7:A-:B-]	100.00	-	-	-	100.00	-	-	-	-	100.00	-	-	-	-	100.00	-	-	-	100.00	-	-	-	-	-	100.00	100.00	-	-	100.00	-	-	-	-	100.00	-	-	-	-	-
GCF_012056085.1	MH15-174M	KL27	O4	wzi187	-	Vietnam	2015	Human	Blood	[K7:A-:B-]	-	-	-	-	100.00	-	-	-	-	100.00	-	-	-	-	100.00	-	-	-	100.00	-	-	-	-	-	100.00	-	-	-	100.00	-	-	-	-	100.00	-	-	-	-	-
GCF_013604495.1	C17	KL27	O4	wzi187	-	Spain	NI	Human	Intra-abdominal infection	[K7:A-:B-]	100.00	-	-	-	100.00	-	-	-	-	100.00	-	-	-	-	100.00	-	-	-	100.00	-	-	-	-	-	100.00	-	-	-	100.00	-	-	-	-	100.00	-	-	-	-	-
GCF_013604755.1	B22	KL27	O4	wzi187	-	Spain	NI	Human	Intra-abdominal infection	[K7:A-:B-]	100.00	-	-	-	100.00	-	-	-	-	100.00	-	-	-	-	100.00	-	-	-	100.00	-	-	-	-	-	100.00	100.00	-	-	100.00	-	-	-	-	100.00	-	-	-	-	-
GCF_013604855.1	B14	KL27	O4	wzi187	-	Spain	NI	Human	Urine tract infection	[K7:A-:B-]	100.00	-	-	-	100.00	-	-	-	-	100.00	-	-	-	-	100.00	-	-	-	100.00	-	-	-	-	-	100.00	100.00	-	-	100.00	-	-	-	-	100.00	-	-	-	-	-
GCF_015321345.1	ISMETT ST392 cl11	KL27	O4	wzi187	-	Italy	2016	Human	Blood	[K7:A-:B-]	100.00	-	-	-	100.00	-	-	-	-	100.00	-	-	-	-	100.00	-	-	-	100.00	-	-	-	100.00	-	100.00	-	100.00	-	100.00	-	-	-	-	100.00	-	-	-	-	-
GCF_015321405.1	ISMETT ST392 cl12	KL27	O4	wzi187	-	Italy	2015	Human	NI	[K2:A-:B-]	100.00	-	-	-	100.00	-	-	-	-	100.00	-	-	-	-	100.00	-	-	-	100.00	-	-	-	100.00	-	100.00	-	100.00	-	100.00	-	-	-	-	100.00	-	-	-	-	-
GCF_015321425.1	ISMETT ST392 cl10	KL27	O4	wzi187	-	Italy	2016	Human	Bile	[K2:A-:B-]	100.00	-	-	-	100.00	-	-	-	-	100.00	-	-	-	-	100.00	-	-	-	100.00	-	-	-	100.00	-	100.00	-	100.00	-	100.00	-	-	-	-	100.00	-	-	-	-	-
GCF_015321445.1	ISMETT ST392 cl9	KL27	O4	wzi187	-	Italy	2017	Human	Urine	[K7:A-:B-]	100.00	-	-	-	100.00	-	-	-	-	100.00	-	-	-	-	100.00	-	-	-	100.00	-	-	-	100.00	-	100.00	-	100.00	-	100.00	-	-	100.00	-	-	-	-	-	-	-
GCF_016055345.1	CCBH27856	KL27	O4	wzi187	-	Brazil	2020	Human	Blood	[K7:A-:B-]	100.00	-	-	-	.	-	-	-	-	100.00	-	100.00	-	-	100.00	-	-	-	100.00	-	-	-	-	100.00	100.00	-	100.00	100.00	100.00	-	-	-	-	-	-	-	-	-	-
GCF_016055445.1	CCBH27735	KL27	O4	wzi187	-	Brazil	2020	Human	Blood	[K7:A-:B-]	100.00	-	-	-	.	100.00	-	-	-	-	-	100.00	-	-	-	-	-	-	100.00	-	-	-	-	100.00	100.00	-	100.00	100.00	100.00	-	-	-	100.00	-	-	-	-	-	-
GCF_016635305.1	KP67_C	KL27	O4	wzi187	-	Australia	2015	Human	Blood	[K7:A-:B-]	100.00	-	-	-	100.00	-	-	-	-	100.00	-	-	-	-	100.00	-	-	-	100.00	-	-	-	-	-	100.00	-	-	-	100.00	-	-	-	-	100.00	-	-	-	-	-
GCF_018108345.1	CRE2013	KL27	O4	wzi187	-	Malaysia	2016	Human	Stool	[K2:A-:B-]	100.00	-	99.87	-	100.00	-	-	95.73	-	99.88	100.00	-	-	100.00	100.00	-	-	100.00	100.00	-	-	-	-	-	100.00	-	-	-	.	100.00	-	-	-	100.00	-	-	-	-	-
GCF_018109005.1	CRE863	KL27	O4	wzi187	-	Malaysia	2015	Human	Rectal Swab	[K7:A-:B-]	-	-	-	-	100.00	-	-	97.92	-	100.00	-	-	-	-	100.00	-	-	100.00	100.00	-	-	-	-	-	100.00	-	-	-	100.00	-	-	-	-	100.00	-	-	-	-	-
GCF_019096265.1	Kp3	KL27	O4	wzi187	-	Spain	2015	NI	Blood	[K7:A-:B-]	-	-	-	-	100.00	-	-	-	-	100.00	-	-	-	-	100.00	-	-	-	100.00	-	-	-	-	-	100.00	-	-	-	100.00	-	-	-	-	100.00	-	-	-	-	-
GCF_019096295.1	Kp4A	KL27	O4	wzi187	-	Spain	2015	NI	ICU drain	[K7:A-:B-]	-	-	-	-	100.00	-	-	-	-	100.00	-	-	-	-	100.00	-	-	-	100.00	-	-	-	-	-	100.00	-	-	-	100.00	-	-	-	-	100.00	-	-	-	-	-
GCF_019096355.1	Kp40LS	KL27	O4	wzi187	-	Spain	2015	NI	Blood	[K2:A-:B-]	-	-	-	-	100.00	-	-	-	-	100.00	-	-	-	-	100.00	-	-	-	100.00	-	-	-	-	-	100.00	-	-	-	100.00	-	-	-	-	100.00	-	-	-	-	-
GCF_019096375.1	Kp3ALS	KL27	O4	wzi187	-	Spain	2015	NI	Bathroom drain	[K7:A-:B-]	-	-	-	-	100.00	-	-	97.92	100.00	100.00	-	-	-	-	100.00	-	-	-	100.00	-	-	-	-	-	100.00	-	-	-	100.00	-	-	-	-	100.00	-	-	-	-	-
GCF_019218585.1	20180138	KL27	O4	wzi187	-	Spain	2018	Human	Blood	[K7:A-:B-]	-	-	-	-	100.00	-	-	-	-	99.88	-	-	-	-	100.00;100.00	-	-	-	100.00	100.00	100.00	-	-	-	100.00	-	-	-	100.00	-	-	-	100.00	-	-	100.00	-	-	-
GCF_019927945.1	MRSN526410	KL27	O4	wzi187	-	Germany	2017	Human	Urine	[K7:A-:B-]	100.00	-	-	-	100.00	-	-	-	-	100.00	-	-	-	-	100.00	-	-	-	100.00	-	-	-	-	-	100.00	100.00	-	-	100.00	-	-	-	-	100.00	-	-	-	-	-
GCF_020341575.1	HJM-ERG332	KL107	OL102	-	-	Mexico	2016	Human	Urine	-	-	-	-	-	.	-	-	-	-	-	-	-	-	-	-	-	-	-	.	-	-	-	-	-	.	-	-	-	100.00	-	-	-	-	-	-	-	-	-	-
GCF_020859305.1	KCJ3K249	KL27	O4	wzi187	-	USA	2019	Human	NI	[K7:A-:B-]	100.00	-	-	-	100.00	-	-	-	-	-	-	-	-	-	-	-	-	-	100.00	-	-	-	-	-	100.00	-	-	-	100.00	-	-	-	-	-	-	-	-	-	-
GCF_021135945.1	MCL-2017-6	KL27	O4	wzi187	-	Switzerland	2017	Human	NI	[K7:A-:B-]	-	-	-	-	100.00	-	-	-	-	100.00	-	-	-	-	100.00	-	-	-	100.00	-	-	-	-	-	100.00	-	-	-	100.00	-	-	-	-	100.00	-	-	-	-	-
GCF_021138035.1	1230_0791_KP	KL27	O4	wzi187	-	Switzerland	2018	Human	NI	[K7:A-:B-]	100.00	-	-	-	100.00	-	-	-	-	100.00	-	-	-	-	100.00	-	-	-	100.00	-	-	-	-	-	100.00	100.00	-	-	100.00	-	-	-	-	100.00	-	-	-	-	-
GCF_021395345.1	Kp109	KL27	O4	wzi187	-	China	2018	Companion animal	Cat urinary tract infection	[K7:A-:B-]	100.00	-	-	-	100.00	-	-	-	-	100.00	-	-	-	-	100.00	-	-	-	100.00	-	-	-	-	-	100.00	-	-	-	100.00	-	-	-	-	100.00	-	-	-	-	-
GCF_900406985.1	KCRI-134	KL27	O4	wzi187	-	Tanzania	2014	Human	Wound swab	[K7:A-:B-]	100.00	-	-	-	100.00	-	-	-	-	100.00	-	-	-	-	100.00	-	-	-	100.00	-	-	-	-	-	100.00	-	-	-	100.00	-	-	-	-	100.00	-	-	-	-	-
GCF_900407015.1	KCRI-131E	KL27	O4	wzi187	-	Tanzania	2014	Human	Wound swab	[K7:A-:B-]	-	-	-	-	100.00	-	-	-	-	100.00	-	-	-	-	100.00	-	-	-	100.00	-	-	-	-	-	100.00	-	-	-	100.00	-	-	-	-	100.00	-	-	-	-	-
GCF_900407185.1	KCRI-404C	KL27	O4	wzi187	-	Tanzania	2015	Human	Sputum	[F-:A13:B-]	100.00	-	-	-	100.00	-	-	-	-	100.00	-	-	-	-	100.00	-	-	-	100.00	-	-	-	-	-	100.00	-	-	-	100.00	-	-	-	-	100.00	-	-	-	-	-
GCF_900407205.1	KCRI-51K	KL27	O4	wzi187	-	Tanzania	2013	Human	Wound swab	[K7:A-:B-]	100.00	-	-	-	100.00	-	-	-	-	100.00	-	-	-	-	100.00	-	-	-	100.00	-	-	-	-	-	100.00	-	-	-	100.00	-	-	-	-	100.00	-	-	-	-	-
GCF_900503635.1	EuSCAPE_LU005	KL27	O4	wzi187	ybt 13; ICEKp2	Luxembourg	2014	Human	Other (unknown)	[K7:A-:B-]	100.00	-	-	-	100.00	-	-	-	-	100.00	-	-	-	-	100.00	-	-	-	100.00	-	-	-	-	-	100.00	100.00	-	-	100.00	-	-	-	-	100.00	-	-	-	-	-
GCF_900507095.1	EuSCAPE_BE103	KL27	O4	wzi187	-	Belgium	2014	Human	Blood	[K7:A-:B-]	-	-	-	-	100.00	-	-	-	-	-	-	-	-	-	-	-	-	-	.	-	-	-	100.00	-	100.00	-	-	-	100.00	-	-	-	-	-	-	-	-	-	-
GCF_900507545.1	EuSCAPE_TR161	KL27	O4	wzi187	-	Turkey	2014	Human	Wound secretion	[K7:A-:B-]	100.00	-	-	-	100.00	-	-	-	-	100.00	-	-	-	-	100.00	-	-	-	100.00	-	-	-	-	-	100.00	100.00	-	-	100.00	-	-	-	-	100.00	-	-	-	-	-
GCF_900507915.1	EuSCAPE_TR056	KL27	O4	-	-	Turkey	2014	Human	Blood	-	-	-	-	-	100.00	-	-	-	-	100.00	-	-	-	-	100.00	-	-	-	100.00	-	-	-	-	-	100.00	100.00	-	-	100.00	-	-	-	-	100.00	-	-	-	-	-
GCF_900508275.1	EuSCAPE_AT025	KL27	O4	wzi187	-	Austria	2013	Human	Wound secretion	[K7:A-:B-]	-	-	-	-	100.00	-	-	-	-	100.00	-	-	-	-	100.00	-	-	-	100.00	-	-	-	-	-	100.00	-	-	-	100.00	-	-	-	-	100.00	-	-	-	-	-
GCF_900511445.1	EuSCAPE_PL023	KL27	O4	wzi187	-	Poland	2014	Human	Urine	[K7:A-:B-]	-	-	-	-	100.00	-	-	-	-	100.00	-	-	-	-	100.00	-	-	-	100.00	-	-	-	-	-	100.00	-	-	-	100.00	-	-	-	-	100.00	-	-	-	-	-
GCF_900511745.1	EuSCAPE_FR057	KL27	O4	wzi187	-	France	2014	Human	Lower Respiratory Tract Secrection	[K7:A-:B-]	100.00	-	-	-	100.00	-	-	-	-	100.00	-	-	-	-	100.00	-	-	-	100.00	-	-	-	-	-	100.00	-	-	-	100.00	-	-	-	-	100.00	-	-	-	-	-
GCF_900512335.1	EuSCAPE_DE022	KL27	O4	wzi187	ybt 13; ICEKp2	Germany	2014	Human	Catheter tip	[K7:A-:B-]	100.00	-	-	-	100.00	-	-	-	-	100.00	-	-	-	-	100.00	-	-	-	100.00	-	-	-	-	-	100.00	100.00	-	-	100.00	-	-	-	-	100.00	-	-	-	-	-
GCF_900513795.1	EuSCAPE_IL085	KL27	O4	wzi187	-	Israel	2014	Human	Urine	[K7:A-:B-]	-	-	-	-	.	-	-	-	-	-	-	-	-	-	-	-	-	-	.	-	-	-	-	-	.	-	-	-	100.00	-	-	-	-	-	-	-	-	-	-
GCF_900516645.1	EuSCAPE_ES103	KL27	O4	wzi187	-	Spain	2014	Human	Urine	[K7:A-:B-]	-	-	-	-	100.00	-	-	-	-	100.00	-	-	-	-	100.00	-	-	-	100.00	-	-	-	-	-	100.00	-	-	-	100.00	-	-	-	-	100.00	-	-	-	-	-
GCF_900517365.1	EuSCAPE_ES234	KL27	O4	wzi187	-	Spain	2014	Human	Urine	[K7:A-:B-]	-	-	-	-	100.00	-	-	-	-	100.00	-	-	-	-	100.00	-	-	-	100.00	-	-	-	-	-	100.00	-	-	-	100.00	-	-	-	-	100.00	-	-	-	-	-
GCF_900774205.1	5012STDY7312717	KL27	O4	wzi187	-	NI	NI	NI	NI	[K7:A-:B-]	100.00	-	-	-	100.00	-	-	-	-	100.00	-	-	-	-	100.00	-	-	-	100.00	-	-	-	-	-	100.00	-	-	-	100.00	-	-	-	-	100.00	-	-	-	-	-
GCF_900774355.1	5012STDY7312702	KL27	O4	wzi187	-	NI	NI	NI	NI	[K7:A-:B-]	100.00	-	-	-	100.00	-	-	-	-	100.00	-	-	-	-	100.00	-	-	-	100.00	-	-	-	-	-	100.00	-	-	-	100.00	-	-	-	-	100.00	-	-	-	-	-
GCF_900774395.1	5012STDY7312710	KL27	O4	wzi187	-	NI	NI	NI	NI	[K2:A-:B-]	100.00	-	-	-	100.00	-	-	-	-	100.00	-	-	-	-	99.40	-	-	-	100.00	-	-	-	-	-	100.00	-	-	-	100.00	-	-	-	-	100.00	-	-	-	-	-
GCF_900774775.1	5012STDY7312565	KL27	O4	wzi187	-	NI	NI	NI	NI	-	-	100.00	-	-	100.00	-	-	-	-	-	-	-	-	-	-	-	-	-	.	-	-	-	-	-	100.00	-	-	-	100.00	-	-	-	-	100.00	-	-	-	100.00	-
GCF_900775355.1	5012STDY7312667	KL27	O4	wzi187	-	NI	NI	NI	NI	[K7:A-:B-]	-	-	-	-	.	-	-	-	-	100.00	-	-	-	-	-	-	-	-	100.00	-	-	-	-	-	.	-	-	-	100.00	-	-	-	-	-	-	-	-	-	-
GCF_900775545.1	5012STDY7312685	KL27	O4	wzi187	-	NI	NI	NI	NI	[K7:A-:B-]	100.00	-	-	-	.	-	-	-	-	100.00	-	-	-	-	100.00	-	-	-	100.00	-	-	-	-	-	.	-	-	-	100.00	-	-	-	-	100.00	-	-	-	-	-
GCF_900775885.1	5012STDY7626376	KL27	O4	wzi187	-	NI	NI	NI	NI	[K7:A-:B-]	100.00	-	-	-	100.00	-	-	-	-	100.00	-	-	-	-	100.00	-	-	-	100.00	-	-	-	-	-	100.00	-	-	-	100.00	-	-	-	-	100.00	-	-	-	-	-
NI, Not Informed
[truncated: 30 more columns]

## Sheet: SNP_matrix
Supplementary Table S1. SNP matrix of 67 ST392 K. pneumoniae genomes recovered from human-animal sources
	GCF_000567745.1	GCF_000785005.1	GCF_000807515.1	GCF_001033525.1	GCF_001952875.1	GCF_002099165.1	GCF_002108395.1	GCF_002180725.1	GCF_002181445.1	GCF_002189325.1	GCF_003687895.1	GCF_004208865.1	GCF_008704085.1	GCF_008867635.1	GCF_009497735.1	GCF_009888005.1	GCF_009888105.1	GCF_009898155.1	GCF_009907225.1	GCF_011030035.1	GCF_012056085.1	GCF_013604495.1	GCF_013604755.1	GCF_013604855.1	GCF_015321345.1	GCF_015321405.1	GCF_015321425.1	GCF_015321445.1	GCF_016055345.1	GCF_016055445.1	GCF_016635305.1	GCF_018108345.1	GCF_018109005.1	GCF_019096265.1	GCF_019096295.1	GCF_019096355.1	GCF_019096375.1	GCF_019218585.1	GCF_019927945.1	GCF_020341575.1	GCF_020859305.1	GCF_021135945.1	GCF_021138035.1	GCF_021395345.1	GCF_900406985.1	GCF_900407015.1	GCF_900407185.1	GCF_900407205.1	GCF_900503635.1
GCF_000567745.1	0	140	72	19	125	85	205	101	130	87	119	110	90	143	71	87	92	114	88	95	92	78	79	80	110	152	121	108	84	81	91	113	99	88	83	88	89	139	93	112	115	115	86	108	71	71	85	69	122
GCF_000785005.1	140	0	110	145	21	131	243	92	50	125	157	148	81	181	125	125	130	152	126	131	130	116	115	116	148	190	159	146	122	121	129	153	137	126	121	126	127	173	131	146	153	153	125	146	109	109	123	107	160
GCF_000807515.1	72	110	0	81	95	63	171	71	100	51	89	80	60	103	57	57	62	80	58	65	56	38	45	46	76	118	87	74	50	49	55	85	65	48	43	48	49	99	53	82	85	85	51	72	35	35	55	33	86
GCF_001033525.1	19	145	81	0	130	94	214	110	137	96	128	119	99	152	80	96	101	123	97	104	101	87	88	89	119	161	130	117	93	90	100	122	108	97	92	97	98	148	102	121	124	124	95	117	80	80	94	78	131
GCF_001952875.1	125	21	95	130	0	116	228	77	33	110	142	133	66	166	110	110	115	137	111	118	115	101	100	101	133	175	144	131	107	106	114	138	122	111	106	111	112	158	116	131	138	138	110	131	94	94	108	92	145
GCF_002099165.1	85	131	63	94	116	0	196	92	121	78	108	101	81	134	70	78	83	105	79	86	83	69	70	71	101	143	112	99	75	74	82	104	90	79	74	79	80	130	84	101	104	106	78	99	62	62	76	60	113
GCF_002108395.1	205	243	171	214	228	196	0	204	233	186	222	213	193	242	190	190	195	213	191	198	191	177	178	179	209	251	220	207	181	182	190	198	198	187	182	187	188	238	192	215	218	218	186	207	170	170	188	168	221
GCF_002180725.1	101	92	71	110	77	92	204	0	82	86	118	109	19	142	86	86	91	113	87	94	91	77	76	77	109	151	120	107	83	82	90	114	98	87	82	87	88	136	92	109	114	114	86	107	70	70	84	68	121
GCF_002181445.1	130	50	100	137	33	121	233	82	0	115	147	138	71	171	115	115	120	142	116	123	120	106	105	106	138	180	149	136	112	111	119	143	127	116	111	116	117	163	121	136	143	143	115	136	99	99	113	97	150
GCF_002189325.1	87	125	51	96	110	78	186	86	115	0	104	95	75	122	72	72	77	95	73	80	71	57	60	61	91	133	102	89	65	64	70	100	80	67	62	67	68	118	72	97	100	100	66	87	50	50	70	48	101
GCF_003687895.1	119	157	89	128	142	108	222	118	147	104	0	127	107	160	104	102	107	131	91	98	109	95	96	97	127	169	138	125	101	100	108	122	116	105	100	105	106	156	110	87	90	130	104	125	88	88	100	86	139
GCF_004208865.1	110	148	80	119	133	101	213	109	138	95	127	0	98	151	95	95	100	122	96	103	100	86	87	88	118	160	129	116	92	91	99	123	107	96	91	96	95	147	101	119	123	123	95	116	79	77	93	77	130
GCF_008704085.1	90	81	60	99	66	81	193	19	71	75	107	98	0	131	75	75	80	102	76	83	80	66	65	66	98	140	109	96	72	71	79	103	87	76	71	76	77	125	81	98	103	103	75	96	59	59	73	57	110
GCF_008867635.1	143	181	103	152	166	134	242	142	171	122	160	151	131	0	128	128	133	151	129	136	127	109	116	117	147	189	158	145	121	120	126	156	136	85	80	85	86	8	124	153	156	156	122	143	106	106	126	104	157
GCF_009497735.1	71	125	57	80	110	70	190	86	115	72	104	95	75	128	0	72	77	99	73	80	77	63	64	65	95	137	106	93	69	68	76	98	84	73	68	73	74	124	78	97	100	100	72	93	56	56	70	54	107
GCF_009888005.1	87	125	57	96	110	78	190	86	115	72	102	95	75	128	72	0	29	99	71	78	77	63	64	65	95	137	106	93	69	68	76	98	84	73	68	73	74	124	78	95	98	98	72	93	56	56	68	54	107
GCF_009888105.1	92	130	62	101	115	83	195	91	120	77	107	100	80	133	77	29	0	104	76	83	82	68	69	70	100	142	111	98	74	73	81	103	89	78	73	78	79	129	83	100	103	103	77	98	61	61	73	59	112
GCF_009898155.1	114	152	80	123	137	105	213	113	142	95	131	122	102	151	99	99	104	0	100	107	100	86	87	88	118	160	129	116	92	91	99	127	107	96	91	96	97	147	101	124	127	127	95	116	79	79	97	77	130
GCF_009907225.1	88	126	58	97	111	79	191	87	116	73	91	96	76	129	73	71	76	100	0	57	78	64	65	66	96	138	107	94	70	69	77	91	81	74	69	74	75	125	79	84	87	99	73	94	57	57	69	55	108
GCF_011030035.1	95	131	65	104	118	86	198	94	123	80	98	103	83	136	80	78	83	107	57	0	85	71	72	73	103	145	114	101	77	76	84	98	92	81	76	81	82	132	86	91	94	106	80	101	64	64	76	62	115
GCF_012056085.1	92	130	56	101	115	83	191	91	120	71	109	100	80	127	77	77	82	100	78	85	0	62	65	66	96	138	107	94	70	69	61	105	85	72	67	72	73	123	77	102	105	105	71	62	55	55	75	53	106
GCF_013604495.1	78	116	38	87	101	69	177	77	106	57	95	86	66	109	63	63	68	86	64	71	62	0	51	52	82	124	93	80	56	55	61	91	71	54	49	54	55	105	59	88	91	91	57	78	41	41	61	39	92
GCF_013604755.1	79	115	45	88	100	70	178	76	105	60	96	87	65	116	64	64	69	87	65	72	65	51	0	3	83	125	94	81	57	56	64	92	72	61	56	61	62	112	64	89	92	92	60	81	44	44	62	42	95
GCF_013604855.1	80	116	46	89	101	71	179	77	106	61	97	88	66	117	65	65	70	88	66	73	66	52	3	0	84	126	95	82	58	57	65	93	73	62	57	62	63	113	65	90	93	93	61	82	45	45	63	43	96
GCF_015321345.1	110	148	76	119	133	101	209	109	138	91	127	118	98	147	95	95	100	118	96	103	96	82	83	84	0	82	39	38	88	87	95	123	103	92	87	92	93	143	97	120	123	123	91	112	75	75	93	73	126
GCF_015321405.1	152	190	118	161	175	143	251	151	180	133	169	160	140	189	137	137	142	160	138	145	138	124	125	126	82	0	93	72	130	129	137	165	145	134	129	134	135	185	139	162	165	165	133	154	117	117	135	115	168
GCF_015321425.1	121	159	87	130	144	112	220	120	149	102	138	129	109	158	106	106	111	129	107	114	107	93	94	95	39	93	0	49	99	98	106	134	114	103	98	103	104	154	108	131	134	134	102	123	86	86	104	84	137
GCF_015321445.1	108	146	74	117	131	99	207	107	136	89	125	116	96	145	93	93	98	116	94	101	94	80	81	82	38	72	49	0	86	85	93	121	101	90	85	90	91	141	95	118	121	121	89	110	73	73	91	71	124
GCF_016055345.1	84	122	50	93	107	75	181	83	112	65	101	92	72	121	69	69	74	92	70	77	70	56	57	58	88	130	99	86	0	29	69	97	71	66	61	66	67	117	71	94	97	97	65	86	49	49	67	47	100
GCF_016055445.1	81	121	49	90	106	74	182	82	111	64	100	91	71	120	68	68	73	91	69	76	69	55	56	57	87	129	98	85	29	0	68	96	70	65	60	65	66	116	70	93	96	96	64	85	48	48	66	46	99
GCF_016635305.1	91	129	55	100	114	82	190	90	119	70	108	99	79	126	76	76	81	99	77	84	61	61	64	65	95	137	106	93	69	68	0	104	84	71	66	71	72	122	76	101	104	104	70	77	54	54	74	52	105
GCF_018108345.1	113	153	85	122	138	104	198	114	143	100	122	123	103	156	98	98	103	127	91	98	105	91	92	93	123	165	134	121	97	96	104	0	112	101	96	101	102	152	106	115	118	126	100	121	84	84	96	82	135
GCF_018109005.1	99	137	65	108	122	90	198	98	127	80	116	107	87	136	84	84	89	107	81	92	85	71	72	73	103	145	114	101	71	70	84	112	0	81	76	81	82	132	86	109	112	112	80	101	64	64	82	62	115
GCF_019096265.1	88	126	48	97	111	79	187	87	116	67	105	96	76	85	73	73	78	96	74	81	72	54	61	62	92	134	103	90	66	65	71	101	81	0	21	2	3	81	69	98	101	101	67	88	51	51	71	49	102
GCF_019096295.1	83	121	43	92	106	74	182	82	111	62	100	91	71	80	68	68	73	91	69	76	67	49	56	57	87	129	98	85	61	60	66	96	76	21	0	21	22	76	64	93	96	96	62	83	46	46	66	44	97
GCF_019096355.1	88	126	48	97	111	79	187	87	116	67	105	96	76	85	73	73	78	96	74	81	72	54	61	62	92	134	103	90	66	65	71	101	81	2	21	0	3	81	69	98	101	101	67	88	51	51	71	49	102
GCF_019096375.1	89	127	49	98	112	80	188	88	117	68	106	95	77	86	74	74	79	97	75	82	73	55	62	63	93	135	104	91	67	66	72	102	82	3	22	3	0	82	70	98	102	102	68	89	52	50	72	50	103
GCF_019218585.1	139	173	99	148	158	130	238	136	163	118	156	147	125	8	124	124	129	147	125	132	123	105	112	113	143	185	154	141	117	116	122	152	132	81	76	81	82	0	120	145	152	152	118	139	102	102	122	100	153
GCF_019927945.1	93	131	53	102	116	84	192	92	121	72	110	101	81	124	78	78	83	101	79	86	77	59	64	65	97	139	108	95	71	70	76	106	86	69	64	69	70	120	0	103	106	106	72	93	56	56	76	54	107
GCF_020341575.1	112	146	82	121	131	101	215	109	136	97	87	119	98	153	97	95	100	124	84	91	102	88	89	90	120	162	131	118	94	93	101	115	109	98	93	98	98	145	103	0	83	123	97	118	81	80	93	79	132
GCF_020859305.1	115	153	85	124	138	104	218	114	143	100	90	123	103	156	100	98	103	127	87	94	105	91	92	93	123	165	134	121	97	96	104	118	112	101	96	101	102	152	106	83	0	126	100	121	84	84	96	82	135
GCF_021135945.1	115	153	85	124	138	106	218	114	143	100	130	123	103	156	100	98	103	127	99	106	105	91	92	93	123	165	134	121	97	96	104	126	112	101	96	101	102	152	106	123	126	0	100	121	84	84	96	82	135
GCF_021138035.1	86	125	51	95	110	78	186	86	115	66	104	95	75	122	72	72	77	95	73	80	71	57	60	61	91	133	102	89	65	64	70	100	80	67	62	67	68	118	72	97	100	100	0	87	50	50	70	48	101
GCF_021395345.1	108	146	72	117	131	99	207	107	136	87	125	116	96	143	93	93	98	116	94	101	62	78	81	82	112	154	123	110	86	85	77	121	101	88	83	88	89	139	93	118	121	121	87	0	71	71	91	69	122
GCF_900406985.1	71	109	35	80	94	62	170	70	99	50	88	79	59	106	56	56	61	79	57	64	55	41	44	45	75	117	86	73	49	48	54	84	64	51	46	51	52	102	56	81	84	84	50	71	0	6	54	14	83
GCF_900407015.1	71	109	35	80	94	62	170	70	99	50	88	77	59	106	56	56	61	79	57	64	55	41	44	45	75	117	86	73	49	48	54	84	64	51	46	51	50	102	56	80	84	84	50	71	6	0	54	14	83
GCF_900407185.1	85	123	55	94	108	76	188	84	113	70	100	93	73	126	70	68	73	97	69	76	75	61	62	63	93	135	104	91	67	66	74	96	82	71	66	71	72	122	76	93	96	96	70	91	54	54	0	52	105
GCF_900407205.1	69	107	33	78	92	60	168	68	97	48	86	77	57	104	54	54	59	77	55	62	53	39	42	43	73	115	84	71	47	46	52	82	62	49	44	49	50	100	54	79	82	82	48	69	14	14	52	0	81
GCF_900503635.1	122	160	86	131	145	113	221	121	150	101	139	130	110	157	107	107	112	130	108	115	106	92	95	96	126	168	137	124	100	99	105	135	115	102	97	102	103	153	107	132	135	135	101	122	83	83	105	81	0
GCF_900507095.1	78	116	38	87	101	69	177	77	106	57	95	86	66	107	63	63	68	86	64	71	62	44	51	52	82	124	93	80	56	55	61	91	71	52	47	52	53	103	59	88	91	91	57	78	41	41	61	39	92
GCF_900507545.1	100	136	54	109	121	91	199	99	126	79	117	108	88	131	85	85	90	108	86	93	84	66	73	74	104	146	115	102	78	77	83	113	93	76	71	76	77	127	81	110	113	113	79	100	63	63	83	61	114
GCF_900507915.1	113	149	67	122	134	104	212	112	139	92	130	121	101	144	98	98	103	121	99	106	97	79	86	87	117	159	128	115	91	90	96	126	106	89	84	89	90	140	94	123	126	126	92	113	76	76	96	74	127
GCF_900508275.1	89	127	49	98	112	80	188	88	117	68	106	97	77	86	74	74	79	97	75	82	73	55	62	63	93	135	104	91	67	66	72	102	82	27	22	27	28	82	70	99	102	102	68	89	52	52	72	50	103
GCF_900511445.1	87	125	53	96	110	78	170	86	115	68	104	95	75	124	72	72	77	95	73	80	73	59	60	61	91	133	102	89	65	64	72	100	80	69	64	69	70	120	74	97	100	100	68	89	52	52	70	50	103
GCF_900511745.1	88	126	52	97	111	79	187	87	116	67	105	96	76	123	73	73	78	96	74	81	42	58	61	62	92	134	103	90	66	65	57	101	81	68	63	68	69	119	73	98	101	101	67	58	51	51	71	49	102
GCF_900512335.1	123	161	87	132	146	114	222	122	151	102	140	131	111	158	108	108	113	131	109	116	107	93	96	97	127	169	138	125	101	100	106	136	116	103	98	103	104	154	108	133	136	136	102	123	84	84	106	82	9
GCF_900513795.1	97	135	57	106	120	88	196	96	125	76	114	105	85	126	82	82	87	105	83	90	81	63	70	71	101	143	112	99	75	74	80	110	90	71	66	71	72	122	78	107	110	110	76	97	60	60	80	58	111
GCF_900516645.1	92	130	52	101	115	83	191	91	120	71	109	100	80	95	77	77	82	100	78	85	76	58	65	66	96	138	107	94	70	69	75	105	85	40	35	40	41	91	73	102	105	105	71	92	55	55	75	53	106
GCF_900517365.1	76	114	36	85	99	67	175	75	104	55	93	84	64	79	61	61	66	84	62	69	60	42	49	50	80	122	91	78	54	53	59	89	69	24	19	24	25	75	57	86	89	89	55	76	39	39	59	37	90
GCF_900774205.1	99	137	59	108	122	90	198	98	127	78	116	107	87	130	84	84	89	107	85	92	83	65	72	73	103	145	114	101	77	76	82	112	92	75	70	75	76	126	80	109	112	112	78	99	62	62	82	60	113
GCF_900774355.1	99	137	59	108	122	90	198	98	127	78	116	107	87	130	84	84	89	107	85	92	83	65	72	73	103	145	114	101	77	76	82	112	92	75	70	75	76	126	80	109	112	112	78	99	62	62	82	60	113
GCF_900774395.1	113	151	73	122	136	104	212	112	141	92	130	121	101	144	98	98	103	121	99	106	97	79	86	87	117	159	128	115	91	90	96	126	106	89	84	89	90	140	94	123	126	126	92	113	76	76	96	74	127
GCF_900774775.1	105	143	59	114	128	96	204	104	133	84	122	113	93	136	90	90	95	113	91	98	89	71	78	79	109	151	120	107	83	82	88	118	98	81	76	81	82	132	86	115	118	118	84	105	68	68	88	66	119
GCF_900775355.1	101	139	61	110	124	92	200	100	129	80	118	109	89	132	86	86	91	109	87	94	85	67	74	75	105	147	116	103	79	78	84	114	94	77	72	77	78	128	82	111	114	114	80	101	64	64	84	62	115
GCF_900775545.1	110	146	70	119	131	101	209	108	136	89	127	116	97	141	95	95	100	118	96	103	94	76	83	84	114	156	125	112	88	87	93	123	103	86	81	86	85	137	91	119	123	123	89	110	73	71	93	71	124
GCF_900775885.1	107	145	67	116	130	98	206	106	135	86	124	114	95	138	92	92	97	115	93	100	91	73	80	81	111	153	122	109	85	84	90	120	100	83	78	83	83	134	88	115	120	120	86	107	70	69	90	68	121
LCKp01	94	132	58	103	117	85	193	93	122	73	111	102	82	129	79	79	84	102	80	87	64	64	67	68	98	140	109	96	72	71	63	107	87	74	69	74	75	125	79	104	107	107	73	80	57	57	77	55	108
min: 0 max: 251
[truncated: 18 more columns]

## Sheet: Plasmidome
#FILE	Col(BS512)	Col(MG828)	Col(pHAD28)	Col440II	Col440I	ColRNAI	ColpVC	FII(pBK30683)	IncC	IncFIA(HI1)	IncFIB(K)	IncFIB(pB171)	IncFIB(pKPHS1)	IncFIB(pNDM-Mar)	IncFIB(pQil)	IncFII(Yp)	IncHI1A(NDM-CIT)	IncHI1B(pNDM-CIT)	IncHI1B(pNDM-MAR)	IncHI2A	IncHI2	IncI1-I(Alpha)	IncL	IncM2	IncN	IncQ1	IncR	IncX4	IncX5
LCKp01	.	.	.	.	.	.	.	.	.	.	100.00	.	100.00	100.00	.	.	.	.	100.00	.	.	.	.	.	.	.	.	.	.
GCF_000567745.1	.	.	100.00	.	.	.	.	.	.	100.00	.	.	.	.	.	.	.	.	.	.	.	.	.	.	.	.	.	.	.
GCF_000785005.1	.	.	.	.	.	100.00	.	.	.	.	100.00	.	.	.	.	.	.	.	.	.	.	.	.	.	.	.	.	.	.
GCF_000807515.1	.	.	100.00	.	.	.	.	.	100.00	.	100.00	.	.	.	.	.	.	.	.	.	.	.	.	.	.	.	.	.	.
GCF_001033525.1	.	.	100.00	.	.	.	.	.	.	100.00	.	.	.	.	.	.	.	.	.	.	.	.	.	.	.	.	.	.	.
GCF_001952875.1	.	.	.	.	.	100.00	.	.	.	.	100.00	.	.	.	.	.	.	.	.	.	.	.	.	.	.	.	.	.	.
GCF_002099165.1	.	.	100.00	.	.	.	.	.	.	.	100.00	.	.	.	.	.	.	.	.	.	.	.	.	.	100.00	.	.	100.00	.
GCF_002108395.1	.	.	100.00	.	.	.	.	.	.	.	100.00	.	.	.	.	.	.	.	.	.	.	.	.	.	100.00	.	.	.	.
GCF_002180725.1	.	.	.	.	.	100.00	.	.	.	.	100.00	.	.	100.00	.	.	.	.	100.00	.	.	.	.	.	.	.	.	.	.
GCF_002181445.1	.	.	100.00	.	.	100.00	.	.	.	.	100.00	.	.	.	.	.	.	.	.	.	.	.	.	.	.	.	.	.	.
GCF_002189325.1	.	.	100.00	.	.	.	.	.	.	.	100.00	.	.	.	.	.	.	.	.	.	.	.	.	.	.	.	.	.	.
GCF_003687895.1	.	.	100.00	.	.	.	.	.	.	.	100.00	100.00	.	100.00	.	100.00	.	.	100.00	.	.	.	.	.	.	.	.	.	.
GCF_004208865.1	.	.	100.00	100.00	.	.	.	.	.	.	100.00	.	.	100.00	.	.	.	.	100.00	.	.	.	.	100.00	.	.	.	.	.
GCF_008704085.1	.	.	100.00	.	.	100.00	.	100.00	.	100.00	100.00	.	.	.	.	.	.	.	.	.	.	.	.	.	.	.	.	.	.
GCF_008867635.1	.	.	100.00	.	.	.	.	.	100.00	.	100.00	.	.	100.00	.	.	.	.	.	.	.	.	.	.	.	.	.	.	.
GCF_009497735.1	.	.	.	.	.	.	.	.	.	99.74	.	.	.	.	.	.	.	.	.	.	.	.	.	.	.	.	100.00	.	100.00
GCF_009888005.1	.	.	100.00	.	.	.	.	.	.	.	100.00	.	.	.	.	.	.	.	.	.	.	.	.	.	.	.	.	.	.
GCF_009888105.1	.	.	100.00	.	.	.	.	.	.	.	100.00	.	.	100.00	.	.	.	.	100.00	.	.	.	100.00	.	.	.	.	.	.
GCF_009898155.1	.	.	100.00	.	.	.	.	.	.	.	100.00	.	.	.	100.00	.	.	.	.	.	.	.	.	.	.	.	.	.	.
GCF_009907225.1	.	.	100.00	.	.	.	98.96	.	.	.	100.00	.	.	100.00	.	.	.	.	100.00	.	.	.	.	.	.	.	.	.	.
GCF_011030035.1	.	99.24	100.00	.	.	.	.	.	.	.	100.00	.	.	.	.	.	.	.	.	.	.	.	100.00	.	.	.	.	.	.
GCF_012056085.1	100.00	100.00	98.47	.	100.00	.	.	.	.	.	100.00	.	.	.	.	.	.	.	.	.	.	.	.	.	.	.	.	.	.
GCF_013604495.1	.	.	100.00	.	.	.	.	.	.	.	100.00	.	.	.	.	.	.	.	.	.	.	.	.	.	.	.	.	.	.
GCF_013604755.1	.	.	100.00;98.47	.	.	.	.	.	.	.	100.00	.	.	.	.	.	.	.	.	.	.	.	100.00	.	.	.	.	.	.
GCF_013604855.1	.	.	100.00;98.47	.	.	.	.	.	.	.	100.00	.	.	.	.	.	.	.	.	.	.	.	100.00	.	.	.	.	.	.
GCF_015321345.1	.	.	100.00;100.00	.	.	.	.	.	.	.	100.00	.	.	.	100.00	.	.	.	.	.	.	.	.	.	.	.	.	.	.
GCF_015321405.1	.	.	100.00;100.00	.	.	.	.	.	.	.	100.00	.	.	.	100.00	.	.	.	.	.	.	.	.	.	.	.	.	.	.
GCF_015321425.1	.	.	100.00;100.00	.	.	.	.	.	.	.	100.00	.	.	.	100.00	.	.	.	.	.	.	.	.	.	.	.	.	.	.
GCF_015321445.1	.	.	100.00;100.00	.	.	.	.	.	.	.	100.00	.	.	.	100.00	.	.	.	.	.	.	.	.	.	.	.	.	.	.
GCF_016055345.1	.	.	100.00	.	.	.	.	.	100.00	.	100.00	.	.	.	100.00	.	.	.	.	.	.	.	.	.	.	.	.	.	.
GCF_016055445.1	.	.	100.00	.	.	.	.	.	100.00	.	100.00	.	.	.	100.00	.	.	.	.	.	.	.	.	.	.	.	.	.	.
GCF_016635305.1	.	100.00	100.00	.	.	.	.	.	.	.	100.00	.	.	.	.	.	.	.	.	.	.	.	.	.	.	.	.	.	.
GCF_018108345.1	.	.	98.47;100.00	.	.	.	.	.	.	.	100.00	.	.	100.00	.	.	.	.	100.00	.	.	100.00	.	.	100.00	100.00	.	.	.
GCF_018109005.1	.	98.47	100.00;100.00	.	.	.	98.96	.	.	.	100.00	.	.	.	.	.	.	.	.	.	.	100.00	.	.	96.69	.	100.00	.	.
GCF_019096265.1	.	.	100.00	.	.	.	.	.	.	.	100.00	.	.	.	.	.	.	.	.	.	.	.	.	.	.	.	.	.	.
GCF_019096295.1	.	.	100.00	.	.	.	.	.	.	.	100.00	.	.	.	.	.	.	.	.	.	.	.	.	.	.	.	.	.	.
GCF_019096355.1	.	.	100.00	.	.	.	.	.	.	.	100.00	.	.	.	.	.	.	.	.	.	.	.	.	.	.	.	.	.	.
GCF_019096375.1	.	.	100.00	.	.	.	.	.	.	.	100.00	.	.	.	.	.	.	.	.	100.00	100.00	.	.	.	.	.	.	.	.
GCF_019218585.1	.	.	100.00	.	.	.	.	.	100.00;100.00	.	100.00	.	.	100.00	.	.	.	.	.	.	.	.	.	.	.	.	.	.	.
GCF_019927945.1	.	.	100.00;98.47	.	.	.	.	.	.	.	100.00	.	.	.	.	.	.	.	.	.	.	.	100.00	.	.	.	.	.	.
GCF_020341575.1	.	.	100.00	.	.	.	.	.	.	.	.	.	.	.	.	.	.	.	.	.	.	.	.	.	.	.	.	.	.
GCF_020859305.1	.	.	.	.	100.00	.	.	.	.	.	100.00	.	.	.	.	.	.	.	.	.	.	.	.	.	.	.	.	.	.
GCF_021135945.1	.	100.00	100.00	.	.	.	.	.	.	.	100.00	.	.	.	.	.	.	.	.	.	.	.	.	.	.	.	.	.	.
GCF_021138035.1	.	.	100.00	.	.	.	.	.	.	.	100.00	.	.	100.00	.	.	.	.	100.00	.	.	.	.	.	.	.	.	.	.
GCF_021395345.1	.	.	97.71;100.00;98.47	.	.	.	.	.	.	.	100.00	.	.	.	.	.	.	.	.	.	.	.	.	.	.	.	.	.	.
GCF_900406985.1	.	.	100.00	.	.	.	.	.	.	.	100.00	.	.	.	.	.	.	.	.	.	.	.	.	.	.	.	.	.	.
GCF_900407015.1	.	.	100.00	.	.	.	.	.	.	.	100.00	.	.	.	.	.	.	.	.	.	.	.	.	.	.	.	.	.	.
GCF_900407185.1	.	.	100.00	.	.	.	.	.	.	99.74	100.00	.	100.00	.	.	.	.	.	.	.	.	.	.	.	.	.	100.00	.	.
GCF_900407205.1	.	.	100.00	.	.	.	.	.	.	.	100.00	.	100.00	.	.	.	.	.	.	.	.	.	.	.	.	.	.	.	.
GCF_900503635.1	.	.	100.00	.	.	.	.	.	.	.	100.00	.	.	.	.	.	.	.	.	.	.	.	100.00	.	.	.	.	.	.
GCF_900507095.1	.	.	100.00;100.00	100.00	.	.	.	.	.	.	100.00	.	.	.	100.00	.	100.00	100.00	.	.	.	.	.	.	.	.	.	.	.
GCF_900507545.1	.	.	100.00	.	.	.	.	.	.	.	100.00	.	.	100.00	.	.	.	.	.	.	.	.	100.00	.	.	.	.	.	.
GCF_900507915.1	.	.	100.00	.	.	.	.	.	.	.	100.00	.	.	.	.	.	.	.	.	.	.	.	100.00	.	.	.	.	.	.
GCF_900508275.1	.	.	100.00	.	.	.	.	.	.	.	100.00	.	.	.	.	.	.	.	.	.	.	.	.	.	100.00	.	.	.	.
GCF_900511445.1	.	.	100.00	.	.	.	.	.	.	.	100.00	.	.	.	.	.	.	.	.	.	.	.	.	.	.	.	.	.	.
GCF_900511745.1	.	.	.	.	.	.	.	.	.	.	100.00	.	.	.	.	.	.	.	.	.	.	.	.	.	.	.	.	.	.
GCF_900512335.1	.	.	100.00	.	.	.	.	.	.	.	100.00	.	.	.	.	.	.	.	.	.	.	.	100.00	.	.	.	.	.	.
GCF_900513795.1	.	.	100.00	.	.	.	.	.	.	.	100.00	.	.	.	.	99.13	.	.	.	.	.	.	.	.	.	.	.	.	.
GCF_900516645.1	.	.	100.00	.	.	.	.	.	.	.	100.00	.	.	.	.	.	.	.	.	.	.	.	.	.	.	.	.	.	.
GCF_900517365.1	.	.	100.00	.	.	.	.	.	.	.	100.00	.	.	.	.	.	.	.	.	.	.	.	.	.	.	.	.	.	.
GCF_900774205.1	.	.	100.00	.	.	.	.	.	.	.	100.00	.	.	.	.	.	.	.	.	.	.	.	.	.	.	.	.	.	.
GCF_900774355.1	.	.	100.00	.	.	.	.	.	.	.	100.00	.	.	.	.	.	.	.	.	.	.	.	.	.	.	.	.	.	.
GCF_900774395.1	.	.	100.00	.	.	.	.	.	.	.	100.00	.	.	.	.	.	.	.	.	.	.	.	.	.	.	.	.	.	.
GCF_900774775.1	.	.	100.00	.	.	.	.	.	.	.	.	.	.	.	100.00	.	.	.	.	.	.	.	.	.	.	.	.	.	.
GCF_900775355.1	.	.	100.00	.	.	.	.	.	.	.	.	.	.	.	.	.	.	.	.	.	.	.	.	.	.	.	.	.	.
GCF_900775545.1	.	.	100.00;100.00	.	.	.	.	.	.	.	100.00	.	.	.	.	.	.	.	100.00	.	.	.	.	.	.	.	.	.	.
GCF_900775885.1	.	.	100.00	.	.	.	.	.	.	.	100.00	.	.	.	.	.	.	.	.	.	.	.	.	.	.	.	.	.	.
